# Supplementary material for: Development and Characterization of Gentamicin-Loaded Arabinoxylan-Sodium Alginate Films as Antibacterial Wound Dressing
Source: Int J Mol Sci. 2022 Mar 7;23(5):2899. doi: 10.3390/ijms23052899 (PMC8911204; doi:10.3390/ijms23052899)
Supplement: Supplementary file 1 [file ijms-23-02899-s001.zip]

Archive with 1 entries (1 files):
- ijms-1590672-supplementary.pdf
